# Supplementary material for: The International Postal Network and Other Global Flows as Proxies for National Wellbeing
Source: PLoS One. 2016 Jun 1;11(6):e0155976. doi: 10.1371/journal.pone.0155976 (PMC4889156; doi:10.1371/journal.pone.0155976)
Supplement: S1 Table — (TEX) [file pone.0155976.s002.tex]

\begin{tabular}{l*{3}{l}c}
\hline
\textbf{Indicator} & \textbf{KS test} & \textbf{p-value}\\
\hline
GDP & 0.44 & 4.441e-16\\
\hline
Gini Index &  0.39 & 1.068e-12\\
\hline
Health (LifeExp) & 0.4 & 6.42e-13\\
\hline
CPI & 0.25 & 1.759e-05\\
\hline
Happiness & 0.34 & 1.107e-09\\
\hline
ECI & 0.37 & 4.151e-11\\
\hline
LitRate & 0.33 & 1.015e-06\\
\hline
PovRate & 0.46 & 5.762e-07\\
\hline
EdRate & 0.27 & 1.013e-06\\
\hline
CO2 & 0.29 & 1.566e-08\\
\hline
FxPhone & 0.4 & 3.896e-13\\
\hline
Inet & 0.38 & 4.463e-14\\
\hline
Mobile & 0.25 & 2.693e-06\\
\hline
HDI & 0.48 & 2.2e-16\\
\hline
\end{tabular}
